# Supplementary material for: Challenges in Assessing Repellency via the Behavioral Response by the Global Pest Tribolium castaneum to Protect Stored Grains
Source: Insects. 2024 Aug 20;15(8):626. doi: 10.3390/insects15080626 (PMC11354921; doi:10.3390/insects15080626)
Supplement: Supplementary file 1 [file insects-15-00626-s001.zip]

Archive with 1 entries (1 files):
- insects-3110670-supplementary.pdf
